# Supplementary material for: Zinc is a potent and specific inhibitor of IFN-λ3 signalling
Source: Nat Commun. 2017 May 17;8:15245. doi: 10.1038/ncomms15245 (PMC5442324; doi:10.1038/ncomms15245)
Supplement: Supplementary Data 1 — Interferon stimulated genes that negatively correlate with MT1s and serum zinc. [file ncomms15245-s2.xlsx]

## Sheet: Dataset1
Supplementary Table 1. Interferon stimulated genes that negatively correlate with MT1s and serum zinc
r value-corellation coefficient
red = p<0.05			Serum Zinc			MT1F			MT1G			MT1H			MT1M			MT1X
			r value	p value		r value	p value		r value	p value		r value	p value		r value	p value		r value	p value
		MARCKS	-0.574899	0.00512896		-0.618385	0.002158		-0.669043	0.00066238		-0.641067	0.00130474		-0.652783	0.000990333		-0.731118	0.000110927
		LMO2	-0.66313	0.000768796		-0.637786	0.00140664		-0.656553	0.000904044		-0.603405	0.00294819		-0.577422	0.00489342		-0.715812	0.000179775
		TXNIP	-0.515854	0.0139927		-0.651192	0.00102881		-0.700431	0.000283486		-0.594106	0.00355149		-0.576743	0.00495592		-0.720601	0.000155083
		PTMA	-0.516384	0.0138778		-0.60122	0.00308158		-0.623499	0.00193301		-0.577847	0.00485458		-0.628762	0.00172249		-0.653914	0.000963731
		LGALS3	-0.578856	0.00476359		-0.514269	0.0143411		-0.564916	0.00615588		-0.607924	0.00268766		-0.604051	0.00290969		-0.707244	0.000232503
		MAP3K14	-0.476048	0.0251193		-0.646168	0.00115875		-0.663686	0.000758202		-0.688064	0.000400908		-0.575515	0.00507065		-0.613716	0.00238235
		TIMP1	-0.495222	0.0191076		-0.578889	0.0047606		-0.598014	0.00328644		-0.556522	0.00714629		-0.619244	0.00211871		-0.74381	7.25028e-05
		C9orf19	-0.461873	0.0304661		-0.605506	0.00282453		-0.61022	0.0025629		-0.537405	0.0099003		-0.561119	0.00658878		-0.639038	0.001367
		FER1L3	-0.478755	0.0241893		-0.596114	0.00341319		-0.664845	0.000736529		-0.541623	0.00922789		-0.517402	0.0136592		-0.589064	0.00391975
		EHD4	-0.516363	0.0138824		-0.562234	0.00645913		-0.525911	0.0119389		-0.489737	0.0206944		-0.552984	0.00760153		-0.696387	0.000318097
		UNC93B1	-0.418915	0.0523169		-0.605175	0.00284376		-0.513519	0.0145085		-0.640634	0.0013178		-0.678629	0.000516598		-0.684096	0.000446516
		CCL19	-0.512975	0.0146308		-0.480572	0.0235805		-0.623285	0.00194202		-0.494133	0.0194145		-0.500483	0.0176791		-0.586141	0.00414745
		ARHGEF3	-0.465254	0.0291157		-0.534189	0.0104395		-0.601947	0.00303665		-0.487552	0.021355		-0.5111	0.0150589		-0.602099	0.00302735
		TAP1	-0.450004	0.0356035		-0.478964	0.0241187		-0.522776	0.0125508		-0.547582	0.00834255		-0.629434	0.00169705		-0.686666	0.000416496
		SIRPA	-0.476482	0.0249682		-0.487139	0.0214821		-0.44321	0.0388369		-0.589962	0.00385192		-0.638521	0.00138326		-0.669722	0.000651
		ZNF313	-0.499095	0.0180474		-0.44719	0.0369162		-0.460719	0.030938		-0.607324	0.00272112		-0.6121	0.00246444		-0.704433	0.000252491
		GZMB	-0.434426	0.0433535		-0.509882	0.0153424		-0.599927	0.00316286		-0.524653	0.0121814		-0.501458	0.0174242		-0.658553	0.00086092
		IFI16	-0.438463	0.0412295		-0.551852	0.00775214		-0.535548	0.0102088		-0.469293	0.0275652		-0.533446	0.0105673		-0.60153	0.00306234
		STAT1	-0.363657	0.0961804		-0.598633	0.00324603		-0.633991	0.00153291		-0.640443	0.00132362		-0.645308	0.00118234		-0.728972	0.00011892
		IFNGR1	-0.535218	0.0102643		-0.436315	0.0423492		-0.444491	0.0382104		-0.488247	0.0211432		-0.649541	0.00107006		-0.633497	0.00155002
		SP110	-0.39191	0.0712513		-0.55362	0.00751792		-0.48017	0.0237142		-0.556386	0.00716346		-0.576272	0.0049997		-0.616264	0.00225761
		HES4	-0.372655	0.0876307		-0.506211	0.0162234		-0.547824	0.00830802		-0.557799	0.00698768		-0.607013	0.00273858		-0.683388	0.000455108
		GBP2	-0.452565	0.0344411		-0.42435	0.0490265		-0.567625	0.00586174		-0.488516	0.0210614		-0.505579	0.016379		-0.620135	0.00207864
		HEG1	-0.380899	0.0803063		-0.549975	0.00800726		-0.638874	0.00137214		-0.528518	0.0114488		-0.472811	0.0262689		-0.625046	0.00186898
		TMEM51	-0.411804	0.0568748		-0.504496	0.0166487		-0.485703	0.0219274		-0.467447	0.0282654		-0.543351	0.00896362		-0.642152	0.00127244
		CCL2	-0.431729	0.0448193		-0.5308	0.0110335		-0.482392	0.0229833		-0.445705	0.0376236		-0.495643	0.01899		-0.582833	0.00441836
		MCOLN2	-0.450581	0.0353387		-0.516251	0.0139065		-0.494455	0.0193233		-0.414979	0.0548032		-0.522248	0.0126563		-0.558797	0.00686573
		GCA	-0.447933	0.0365658		-0.414683	0.0549939		-0.574855	0.00513323		-0.453976	0.0338137		-0.513807	0.0144441		-0.597563	0.00331616
		CCDC109B	-0.412425	0.0564649		-0.48802	0.0212123		-0.500279	0.0177328		-0.435711	0.0426683		-0.529229	0.0113181		-0.597255	0.00333659
		BLVRA	-0.438892	0.0410085		-0.451689	0.0348354		-0.54225	0.00913129		-0.429976	0.0457921		-0.460981	0.0308304		-0.603331	0.00295266
		TNFAIP3	-0.351488	0.108702		-0.544058	0.00885718		-0.487647	0.021326		-0.444516	0.0381983		-0.537949	0.0098114		-0.605794	0.00280798
		MAB21L2	-0.372938	0.0873711		-0.446809	0.0370968		-0.478635	0.0242301		-0.478472	0.0242851		-0.484483	0.0223118		-0.643249	0.00124049
		LINCR	-0.531712	0.010871		-0.550705	0.00790716		-0.39695	0.0673742		-0.391768	0.0713627		-0.454839	0.0334342		-0.562273	0.00645468
		LGALS9	-0.436561	0.0422199		-0.445872	0.0375437		-0.435722	0.0426627		-0.41954	0.0519296		-0.433014	0.0441163		-0.549245	0.00810825
		TLR7	-0.40847	0.0591142		-0.448134	0.0364717		-0.433606	0.043795		-0.426614	0.0477046		-0.457975	0.0320839		-0.536756	0.0100071
		NOD2	-0.345227	0.115588		-0.453218	0.0341494		-0.447898	0.0365824		-0.45586	0.0329898		-0.506476	0.0161584		-0.676753	0.00054273
		TMEM49	-0.286876	0.195515		-0.449329	0.0359147		-0.478853	0.0241561		-0.572832	0.005329		-0.666213	0.000711621		-0.548862	0.00816172
		STAT2	-0.318645	0.148366		-0.486455	0.0216932		-0.453923	0.0338369		-0.504135	0.0167392		-0.47244	0.0264032		-0.481036	0.023427
		CD74	-0.30715	0.164392		-0.470716	0.027035		-0.458889	0.0316987		-0.427614	0.0471292		-0.54659	0.0084848		-0.623826	0.00191933
		TLK2	-0.343115	0.117981		-0.510164	0.0152764		-0.469899	0.0273382		-0.450449	0.0353994		-0.393522	0.069993		-0.492992	0.0197403
		PNPT1	-0.433946	0.0436113		-0.33538	0.127051		-0.412603	0.0563482		-0.45758	0.0322515		-0.481111	0.0234024		-0.463964	0.0296251
		PHF11	-0.331276	0.132062		-0.359832	0.0999944		-0.464252	0.0295109		-0.476578	0.0249352		-0.46295	0.0300304		-0.528615	0.0114309
		ODC1	-0.238576	0.284962		-0.514066	0.0143862		-0.611711	0.00248454		-0.550051	0.0079968		-0.510503	0.0151974		-0.596408	0.00339326
		HK2	-0.341625	0.11969		-0.487217	0.0214579		-0.566289	0.00600534		-0.461464	0.0306326		-0.354579	0.105414		-0.428834	0.0464348
		PARP12	-0.244198	0.273421		-0.537897	0.00981989		-0.492121	0.0199921		-0.573933	0.00522171		-0.566521	0.00598014		-0.504819	0.0165678
		SLC25A28	-0.364298	0.0955511		-0.366935	0.092997		-0.421734	0.0505896		-0.466625	0.0285819		-0.433203	0.0440131		-0.486129	0.0217945
		PLEKHA4	-0.31706	0.150507		-0.630804	0.00164622		-0.398958	0.0658747		-0.502898	0.0170531		-0.445807	0.0375749		-0.400189	0.0649683
		TNFSF13B	-0.409493	0.0584203		-0.396664	0.0675893		-0.40378	0.0623781		-0.369769	0.0903083		-0.435033	0.0430285		-0.465739	0.028926
		CCND3	-0.417912	0.052942		-0.352295	0.107835		-0.475905	0.0251694		-0.343662	0.117358		-0.43164	0.0448683		-0.490995	0.0203212
		TNFAIP6	-0.280989	0.205251		-0.472462	0.0263951		-0.565528	0.00608838		-0.499873	0.0178402		-0.361557	0.0982614		-0.508327	0.0157108
		SLFN5	-0.455361	0.0332064		-0.389196	0.073408		-0.410265	0.0579005		-0.355107	0.104859		-0.348139	0.112347		-0.43052	0.0454886
		TAP2	-0.237279	0.287668		-0.438411	0.0412562		-0.490162	0.0205678		-0.437863	0.0415399		-0.46844	0.0278869		-0.516979	0.0137497
		IFIT5	-0.395706	0.0683156		-0.392089	0.0711106		-0.429023	0.0463282		-0.356471	0.103438		-0.320301	0.146151		-0.531364	0.0109327
		NT5C3	-0.296393	0.180445		-0.439199	0.040851		-0.346012	0.114707		-0.436421	0.0422933		-0.394775	0.0690271		-0.469834	0.0273627
		VEGFC	-0.247105	0.26757		-0.403501	0.062576		-0.473851	0.0258949		-0.432089	0.0446215		-0.379899	0.0811693		-0.468797	0.0277521
		C4orf32	-0.33153	0.131747		-0.418496	0.0525769		-0.560263	0.00668979		-0.394377	0.069333		-0.283503	0.201054		-0.417843	0.0529852
		GPX2	-0.179718	0.423541		-0.449071	0.0360344		-0.434831	0.0431368		-0.503773	0.0168306		-0.59245	0.00366912		-0.714751	0.000185688
		CCL5	-0.471752	0.0266538		-0.327507	0.136786		-0.333531	0.129291		-0.284764	0.198972		-0.474345	0.0257189		-0.487813	0.0212752
		JUNB	-0.259153	0.244176		-0.38236	0.0790578		-0.345641	0.115123		-0.388972	0.0735878		-0.490272	0.0205352		-0.548982	0.00814499
		EIF2AK2	-0.32936	0.134448		-0.348633	0.111803		-0.306816	0.164875		-0.446191	0.0373908		-0.43837	0.0412774		-0.407108	0.0600483
		ISG20	-0.278521	0.209429		-0.468415	0.0278965		-0.269363	0.22542		-0.384094	0.0775942		-0.53863	0.00970098		-0.541421	0.0092593
		IFI44	-0.221777	0.321232		-0.446776	0.037112		-0.378169	0.0826788		-0.435254	0.0429111		-0.415682	0.0543528		-0.483792	0.0225319
		MX1	-0.217061	0.33189		-0.421549	0.0507017		-0.365191	0.0946811		-0.43735	0.0418066		-0.449555	0.0358106		-0.518808	0.0133618
		FUT4	-0.399477	0.0654915		-0.324303	0.140896		-0.360007	0.0998181		-0.282396	0.202895		-0.430189	0.045673		-0.482297	0.0230141
		SCARB2	-0.23631	0.289699		-0.329485	0.134291		-0.413916	0.0554904		-0.49803	0.018334		-0.432575	0.0443554		-0.419874	0.0517243
		LAP3	-0.188221	0.401561		-0.454996	0.0333655		-0.414529	0.0550936		-0.434043	0.0435594		-0.435107	0.0429892		-0.444985	0.0379706
		RBM25	-0.556035	0.00720764		-0.286157	0.196687		-0.477914	0.0244751		-0.371448	0.0887434		-0.298295	0.177531		-0.338905	0.122858
		TDRD7	-0.308097	0.163028		-0.37736	0.0833923		-0.271457	0.221695		-0.374587	0.0858712		-0.424874	0.0487183		-0.455181	0.033285
		IFI27	-0.344181	0.116769		-0.313064	0.156004		-0.29138	0.18828		-0.372114	0.0881286		-0.370544	0.089584		-0.452955	0.0342668
		ELF1	-0.385179	0.0766899		-0.362414	0.0974074		-0.353328	0.106736		-0.263961	0.235222		-0.401377	0.0641023		-0.366936	0.0929965
		ETV6	-0.656035	0.000915498		-0.25371	0.254574		-0.290465	0.189735		-0.307611	0.163728		-0.467758	0.0281464		-0.427404	0.0472497
		HLA-F	-0.208666	0.35138		-0.368219	0.091772		-0.294981	0.182629		-0.411965	0.0567686		-0.496408	0.0187776		-0.56194	0.00649315
		GBP4	-0.158047	0.482387		-0.390781	0.0721427		-0.450511	0.0353708		-0.396771	0.0675088		-0.402372	0.0633839		-0.557017	0.00708443
		IFIT2	-0.262462	0.23799		-0.372724	0.0875672		-0.267898	0.228052		-0.429369	0.0461333		-0.378549	0.0823461		-0.42519	0.0485329
		HLA-G	-0.30281	0.170746		-0.377974	0.0828503		-0.222335	0.319985		-0.341363	0.119993		-0.434947	0.0430746		-0.503933	0.0167901
		LAMP3	-0.273984	0.217253		-0.381063	0.0801654		-0.277169	0.21174		-0.359511	0.10032		-0.36974	0.0903361		-0.405096	0.0614486
		IFI6	-0.326797	0.137689		-0.265331	0.23271		-0.285376	0.197966		-0.396875	0.0674305		-0.373421	0.08693		-0.431054	0.0451917
		IFI44L	-0.223113	0.318249		-0.395656	0.0683541		-0.324802	0.14025		-0.387083	0.075121		-0.350028	0.110279		-0.402555	0.0632525
		CD69	-0.328635	0.13536		-0.388935	0.0736178		-0.328796	0.135157		-0.259787	0.242983		-0.366489	0.0934255		-0.356323	0.103591
		IRF9	-0.108941	0.629386		-0.437942	0.0414991		-0.422858	0.0499136		-0.456084	0.0328929		-0.496778	0.0186758		-0.522315	0.0126429
		CD9	-0.446717	0.0371405		-0.374198	0.0862237		-0.482797	0.0228519		-0.352157	0.107983		-0.199744	0.372809		-0.310136	0.160119
		CX3CL1	-0.23895	0.284186		-0.380997	0.080222		-0.289572	0.191162		-0.376708	0.0839703		-0.36702	0.0929156		-0.383641	0.0779752
		CSDA	-0.379435	0.0815723		-0.391078	0.071907		-0.467834	0.0281176		-0.324389	0.140785		-0.196037	0.381928		-0.352193	0.107945
		GBP3	-0.328486	0.135547		-0.248406	0.264979		-0.358573	0.101275		-0.327524	0.136765		-0.322465	0.143292		-0.431675	0.0448488
		ADAMDEC1	-0.456289	0.0328045		-0.299099	0.17631		-0.303117	0.170291		-0.231218	0.300521		-0.371296	0.0888843		-0.403227	0.0627718
		VAMP5	-0.341066	0.120336		-0.312863	0.156284		-0.210385	0.347336		-0.318875	0.148057		-0.392161	0.0710544		-0.463933	0.0296374
		IFIT1	-0.2432	0.275448		-0.334984	0.127528		-0.255126	0.251842		-0.375246	0.0852775		-0.36046	0.099361		-0.40208	0.0635944
		TRIM25	-0.208553	0.351647		-0.382017	0.0793492		-0.458202	0.0319881		-0.388383	0.074063		-0.239988	0.282036		-0.371138	0.0890306
		IRF7	-0.161493	0.472765		-0.370564	0.0895649		-0.263372	0.236307		-0.393722	0.0698387		-0.418002	0.0528857		-0.500893	0.0175717
		TRIM38	-0.251668	0.258549		-0.31819	0.148979		-0.30477	0.167855		-0.358098	0.101761		-0.318961	0.147941		-0.345231	0.115584
		DDX58	-0.0809712	0.720187		-0.450081	0.0355681		-0.368387	0.0916123		-0.444615	0.0381499		-0.421536	0.0507098		-0.488567	0.0210462
		ZNF295	-0.279817	0.207228		-0.272385	0.220056		-0.247088	0.267605		-0.300398	0.174348		-0.4142	0.0553063		-0.442973	0.0389537
		MAFF	-0.303151	0.17024		-0.352508	0.107609		-0.182814	0.415464		-0.294094	0.184009		-0.435129	0.0429776		-0.39883	0.0659696
		DUSP5	-0.170551	0.447946		-0.445514	0.0377154		-0.263499	0.236073		-0.325851	0.138899		-0.360785	0.0990345		-0.334382	0.128257
		C10orf10	-0.125225	0.578712		-0.444426	0.0382418		-0.235347	0.291726		-0.339943	0.121642		-0.49664	0.0187137		-0.427147	0.0473975
		IFIH1	-0.168313	0.454012		-0.378708	0.0822069		-0.248422	0.264946		-0.372327	0.0879324		-0.355807	0.104128		-0.34956	0.110789
		OAS2	-0.160384	0.47585		-0.337078	0.125018		-0.248081	0.265625		-0.350524	0.109741		-0.382694	0.0787746		-0.415762	0.0543018
		PRIC285	-0.270067	0.224163		-0.267813	0.228205		-0.187082	0.404468		-0.361235	0.0985826		-0.388103	0.07429		-0.373179	0.0871512
		RGS1	-0.256042	0.250086		-0.282414	0.202866		-0.261562	0.239662		-0.215289	0.335951		-0.420101	0.0515846		-0.408207	0.0592937
		CXCL10	-0.0192871	0.932109		-0.423212	0.0497021		-0.43397	0.0435986		-0.402269	0.063458		-0.432708	0.0442827		-0.538858	0.00966433
		XAF1	-0.245729	0.27033		-0.27083	0.222806		-0.239518	0.283007		-0.358398	0.101454		-0.314443	0.154092		-0.343467	0.11758
		NMI	-0.2576	0.247114		-0.317335	0.150135		-0.225373	0.313244		-0.304342	0.168484		-0.317917	0.149346		-0.334268	0.128395
		FAM46C	-0.391108	0.0718832		-0.19805	0.37696		-0.299727	0.175359		-0.238769	0.284561		-0.363905	0.0959363		-0.308064	0.163076
		GBP1	-0.0117869	0.958481		-0.36466	0.0951976		-0.47271	0.0263054		-0.483453	0.0226406		-0.443552	0.0386689		-0.447817	0.0366202
		CMAH	-0.263183	0.236656		-0.347007	0.113599		-0.36905	0.090985		-0.378978	0.0819704		-0.239913	0.282191		-0.198109	0.376815
		ISG15	-0.252901	0.256145		-0.295153	0.182361		-0.198427	0.376033		-0.329277	0.134553		-0.326822	0.137658		-0.35761	0.102262
		C15orf48	-0.123584	0.583737		-0.326179	0.13848		-0.297642	0.178527		-0.293743	0.184559		-0.398606	0.066136		-0.412306	0.0565434
		NPAS2	-0.25054	0.260761		-0.315125	0.153152		-0.128492	0.568765		-0.380035	0.0810516		-0.430106	0.0457198		-0.322344	0.143452
		SPTLC2	-0.142674	0.526477		-0.3003	0.174495		-0.497886	0.0183731		-0.264727	0.233816		-0.24292	0.276019		-0.455107	0.0333169
		NCOA3	-0.569195	0.00569668		-0.209916	0.348437		-0.267246	0.22923		-0.205342	0.359278		-0.343649	0.117372		-0.282495	0.20273
		GEM	-0.394659	0.0691158		-0.215686	0.335039		-0.266729	0.230166		-0.194452	0.385863		-0.318824	0.148125		-0.36436	0.0954909
		COMMD3	-0.551543	0.00779367		-0.163916	0.466058		-0.188519	0.400801		-0.294004	0.184151		-0.392539	0.070758		-0.323258	0.142255
		PSMB10	-0.150639	0.503398		-0.182275	0.416864		-0.379009	0.0819437		-0.313908	0.154831		-0.379823	0.0812349		-0.451299	0.0350121
		SOCS1	-0.1228	0.586144		-0.263388	0.236277		-0.33536	0.127075		-0.329601	0.134146		-0.351732	0.108439		-0.351695	0.108479
		FCGR1A	-0.271888	0.220933		-0.287995	0.1937		-0.171401	0.445652		-0.279267	0.20816		-0.318753	0.14822		-0.324617	0.140489
		BST2	-0.228922	0.30548		-0.200122	0.371887		-0.189159	0.399176		-0.32726	0.1371		-0.382374	0.0790461		-0.395537	0.0684446
		EPSTI1	-0.137409	0.542002		-0.288649	0.192646		-0.234567	0.293376		-0.311565	0.158101		-0.341903	0.11937		-0.408158	0.0593271
		HERC6	-0.178811	0.425921		-0.342871	0.118259		-0.214995	0.336626		-0.302371	0.171396		-0.303959	0.169047		-0.305466	0.166837
		GBP5	-0.115761	0.607949		-0.274736	0.215944		-0.321955	0.143963		-0.269742	0.224744		-0.380765	0.0804215		-0.322918	0.1427
		IFIT3	-0.173826	0.439143		-0.276857	0.212277		-0.258509	0.245392		-0.290986	0.188907		-0.262559	0.23781		-0.330395	0.133155
		AIM2	-0.502727	0.0170968		-0.186507	0.405938		-0.30839	0.162608		-0.178733	0.426127		-0.206841	0.355704		-0.364762	0.0950981
		HLA-E	-0.162119	0.471026		-0.277042	0.211957		-0.362617	0.0972069		-0.215616	0.335199		-0.28769	0.194193		-0.306936	0.164702
		SOCS2	-0.223022	0.318451		-0.254258	0.253515		-0.24457	0.272668		-0.338544	0.123283		-0.279365	0.207993		-0.225245	0.313525
		PIM3	-0.0660286	0.770331		-0.296485	0.180304		-0.368678	0.0913364		-0.274171	0.216928		-0.295184	0.182314		-0.409493	0.0584199
		AMPH	-0.0584937	0.79597		-0.37453	0.0859225		-0.497238	0.0185495		-0.317649	0.14971		-0.210289	0.34756		-0.348915	0.111494
		IGFBP2	-0.396145	0.0679821		-0.416856	0.0536066		-0.169559	0.45063		-0.314704	0.153732		-0.246093	0.269598		-0.139256	0.536531
		HLA-C	-0.0772072	0.732723		-0.337889	0.124055		-0.187917	0.402335		-0.309719	0.160711		-0.372581	0.0876985		-0.442275	0.0392992
		CYP1B1	-0.24043	0.281123		-0.250076	0.261673		-0.279645	0.207518		-0.246353	0.269077		-0.227719	0.308099		-0.261805	0.23921
		EPAS1	-0.0326923	0.885163		-0.410356	0.0578396		-0.383269	0.078288		-0.312201	0.157209		-0.296517	0.180254		-0.269629	0.224945
		MX2	-0.220493	0.324113		-0.390421	0.0724287		-0.117921	0.601224		-0.294005	0.184148		-0.288842	0.192334		-0.27283	0.219275
		C5orf39	-0.466008	0.028821		-0.217389	0.331144		-0.209446	0.349543		-0.160963	0.474239		-0.275986	0.213777		-0.285348	0.198012
		MKX	-0.327149	0.13724		-0.299139	0.17625		-0.283422	0.20119		-0.341055	0.120349		-0.175412	0.434912		-0.140426	0.53308
		RNF24	-0.171461	0.445491		-0.407512	0.0597697		-0.159978	0.476983		-0.260731	0.241213		-0.3042	0.168692		-0.258869	0.244712
		IFITM3	-0.137341	0.542204		-0.297841	0.178223		-0.105391	0.64066		-0.374421	0.0860217		-0.382776	0.0787046		-0.324226	0.140996
		PDGFRL	-0.107944	0.632544		-0.435723	0.042662		-0.434758	0.0431755		-0.354024	0.105998		-0.162207	0.470783		-0.193566	0.388076
		UBE2L6	-0.172267	0.443322		-0.156985	0.485372		-0.219569	0.326195		-0.292296	0.186832		-0.323487	0.141956		-0.354226	0.105785
		ZBP1	-0.16388	0.466156		-0.170837	0.447172		-0.224589	0.314975		-0.313483	0.15542		-0.329918	0.13375		-0.290807	0.189191
		CD38	-0.212885	0.341505		-0.225099	0.313849		-0.217796	0.330215		-0.185006	0.409795		-0.298973	0.1765		-0.288186	0.193391
		IFITM2	-0.247557	0.266669		-0.223676	0.316998		-0.0880715	0.69673		-0.275124	0.215268		-0.315772	0.152264		-0.341766	0.119528
		HSH2D	-0.28763	0.194291		-0.250713	0.26042		-0.161656	0.472312		-0.204718	0.360773		-0.238579	0.284957		-0.284322	0.199699
		CFB	-0.170433	0.448262		-0.22393	0.316434		-0.263226	0.236576		-0.272402	0.220028		-0.199204	0.37413		-0.260674	0.24132
		IRF1	-0.0828587	0.713927		-0.132119	0.55781		-0.257869	0.246603		-0.27161	0.221424		-0.385686	0.0762694		-0.411703	0.0569421
		CCL8	-0.0504135	0.823692		-0.358773	0.101071		-0.187305	0.403898		-0.273846	0.217495		-0.322699	0.142986		-0.287321	0.194793
		AKT3	-0.513485	0.0145162		-0.215875	0.334605		-0.232737	0.297266		-0.216039	0.334228		-0.250927	0.260001		-0.092983	0.680658
		OAS3	-0.0644829	0.775572		-0.289701	0.190956		-0.175763	0.433979		-0.258871	0.244708		-0.30448	0.168281		-0.328025	0.136129
		IFITM1	-0.181791	0.418123		-0.155391	0.48987		-0.131262	0.560389		-0.264082	0.235		-0.325961	0.138759		-0.332197	0.130925
		RASSF4	-0.208542	0.351673		-0.181406	0.419127		-0.135424	0.547908		-0.203212	0.364392		-0.283828	0.200516		-0.368777	0.0912434
		RSAD2	-0.162898	0.46887		-0.262848	0.237275		-0.169655	0.450369		-0.240492	0.280996		-0.218462	0.328703		-0.24766	0.266463
		CEBPD	-0.132852	0.555607		-0.374747	0.0857264		-0.0899889	0.690441		-0.254998	0.25209		-0.374173	0.0862465		-0.198472	0.375923
		CRY1	-0.307723	0.163567		-0.0482727	0.831073		-0.186339	0.406369		-0.280056	0.206823		-0.258058	0.246245		-0.279712	0.207405
		DDX3X	-0.310461	0.159658		-0.165914	0.460566		-0.320921	0.145328		-0.181718	0.418312		-0.187481	0.403447		-0.159582	0.478089
		LY6E	-0.0490623	0.828349		-0.328163	0.135955		-0.111888	0.620086		-0.305017	0.167494		-0.324933	0.140081		-0.293175	0.185448
		AXUD1	-0.100552	0.656153		-0.342536	0.118644		-0.0619299	0.784251		-0.266671	0.23027		-0.335994	0.126314		-0.307095	0.164472
		SLC15A3	-0.063708	0.778204		-0.166022	0.460269		-0.162584	0.46974		-0.253497	0.254987		-0.303286	0.17004		-0.382555	0.0788924
		B4GALT5	-0.123775	0.583152		-0.176242	0.432707		-0.276898	0.212205		-0.168905	0.452404		-0.217573	0.330725		-0.26436	0.23449
		B2M	-0.123705	0.583368		-0.100749	0.655517		-0.214616	0.337499		-0.199859	0.372529		-0.220157	0.324869		-0.363958	0.0958845
		CLEC2B	-0.142822	0.526046		-0.291652	0.18785		-0.424225	0.0491008		-0.194166	0.386577		-0.0739028	0.743783		-0.159059	0.47955
		BLZF1	-0.155833	0.488619		-0.119002	0.597868		-0.295081	0.182473		-0.261666	0.239469		-0.158547	0.480985		-0.169458	0.450902
		CD80	-0.22452	0.315127		-0.102988	0.648335		-0.208467	0.35185		-0.148697	0.508981		-0.220451	0.324208		-0.23248	0.297816
		CRP	-0.211724	0.344204		-0.0718935	0.750532		-0.178746	0.426092		-0.199975	0.372246		-0.212393	0.342646		-0.277396	0.211352
		KIAA1618	-0.248156	0.265475		-0.0151951	0.946491		-0.134233	0.551466		-0.241966	0.277968		-0.292158	0.187049		-0.269572	0.225047
		OAS1	-0.107725	0.633239		-0.207544	0.354034		-0.10551	0.640282		-0.219441	0.326486		-0.234421	0.293684		-0.267746	0.228326
		LGMN	-0.0675501	0.765181		-0.156042	0.48803		-0.161664	0.47229		-0.199373	0.373717		-0.251835	0.258223		-0.215374	0.335756
		LRG1	-0.352822	0.107273		-0.042119	0.852362		-0.100822	0.655284		-0.205846	0.358074		-0.304854	0.167732		-0.118041	0.600851
		PFKFB3	-0.139682	0.535274		-0.210223	0.347716		-0.193965	0.387079		-0.062052	0.783835		-0.151302	0.501502		-0.261739	0.239332
		DEFB1	-0.274197	0.216881		-0.097579	0.665739		-0.0366223	0.871463		-0.149183	0.50758		-0.212034	0.343481		-0.255524	0.251079
		MAX	-0.490477	0.0204742		-0.113864	0.61388		-0.139264	0.536509		-0.0528357	0.815359		-0.112611	0.617813		-0.211884	0.343832
		RTP4	-0.0186425	0.934373		-0.172043	0.443924		-0.0882512	0.69614		-0.20065	0.370598		-0.221678	0.321452		-0.263686	0.235728
		PDK1	-0.339121	0.122603		-0.0642953	0.77621		-0.114148	0.612991		-0.118967	0.597976		-0.214422	0.337946		-0.114572	0.611666
		LEPR	-0.352661	0.107445		-0.0834152	0.712084		-0.20776	0.353523		-0.187057	0.40453		-0.0931158	0.680226		-0.0452616	0.841476
		DDX60	-0.0418356	0.853345		-0.211961	0.343653		-0.15497	0.49106		-0.154004	0.4938		-0.147059	0.513712		-0.178742	0.426103
		PNRC1	-0.17862	0.426423		-0.16229	0.470553		-0.0607836	0.788155		-0.0885461	0.695172		-0.239664	0.282705		-0.133045	0.555028
		TNFRSF10A	-0.253252	0.255463		-0.0845501	0.708332		-0.100807	0.655334		-0.0687108	0.761258		-0.17277	0.441971		-0.186821	0.405134
		PMAIP1	-0.104118	0.644721		-0.238443	0.28524		-0.288458	0.192953		-0.085009	0.706817		-0.0263661	0.907281		-0.0878901	0.697327
		EXT1	-0.0671676	0.766474		-0.134936	0.549365		-0.0528329	0.815368		-0.175833	0.433793		-0.193358	0.388595		-0.148839	0.508571
		TRIM5	-0.184507	0.411081		-0.0971102	0.667255		-0.0350402	0.876974		-0.126033	0.576247		-0.138458	0.538893		-0.173509	0.43999
		UNC84B	-0.0513968	0.820307		-0.138667	0.538273		-0.206326	0.356929		-0.133702	0.553058		-0.122503	0.587061		-0.0551618	0.807375
		IL15	-0.0522568	0.817349		-0.0435071	0.84755		-0.242661	0.276546		-0.0143259	0.949547		-0.0599123	0.791127		-0.112141	0.619289
				1			1			1			1			1			1
