# Supplementary material for: Zinc is a potent and specific inhibitor of IFN-λ3 signalling
Source: Nat Commun. 2017 May 17;8:15245. doi: 10.1038/ncomms15245 (PMC5442324; doi:10.1038/ncomms15245)
Supplement: Supplementary Data 2 — Full list of genes that inversely correlate with 5 hepatic metallothioneins. [file ncomms15245-s3.xlsx]

## Sheet: Dataset2
Supplementary Table 3. Full list of genes that inversely correlate with 5 hepatic metallothioneins
	Full MT correlation List (n=867)
	Negative MT correlation with MT1F/G/H/M/X (p<0.05)-ENTIRE MICROARRAY
	A2M	Homo sapiens	alpha-2-macroglobulin
	A4GALT	Homo sapiens	alpha 1,4-galactosyltransferase
	AARS	Homo sapiens	alanyl-tRNA synthetase
	ABI3BP	Homo sapiens	ABI family, member 3 (NESH) binding protein
	ACLY	Homo sapiens	ATP citrate lyase
	ACTA2	Homo sapiens	actin, alpha 2, smooth muscle, aorta
	ACTB	Homo sapiens	actin, beta
	ACTN1	Homo sapiens	actinin, alpha 1
	ACTR1A	Homo sapiens	ARP1 actin-related protein 1 homolog A, centractin alpha (yeast)
	ACTR2	Homo sapiens	ARP2 actin-related protein 2 homolog (yeast)
	ADAM15	Homo sapiens	ADAM metallopeptidase domain 15
	ADAMTSL2	Homo sapiens	similar to ADAMTS-like 2; ADAMTS-like 2
	ADCY3	Homo sapiens	adenylate cyclase 3
	ADD1	Homo sapiens	adducin 1 (alpha)
	ADORA1	Homo sapiens	adenosine A1 receptor
	ADRA2A	Homo sapiens	adrenergic, alpha-2A-, receptor
	ADSS	Homo sapiens	adenylosuccinate synthase
	AEBP1	Homo sapiens	AE binding protein 1
	AGA	Homo sapiens	aspartylglucosaminidase
	AGPAT7	Homo sapiens
	AKNA	Homo sapiens	AT-hook transcription factor
	ALOX5	Homo sapiens	arachidonate 5-lipoxygenase
	ALOX5AP	Homo sapiens	arachidonate 5-lipoxygenase-activating protein
	ALS2CR4	Homo sapiens	amyotrophic lateral sclerosis 2 (juvenile) chromosome region, candidate 4
	AMICA1	Homo sapiens	adhesion molecule, interacts with CXADR antigen 1
	ANGPT1	Homo sapiens	angiopoietin 1
	ANKDD1A	Homo sapiens	ankyrin repeat and death domain containing 1A
	ANTXR1	Homo sapiens	anthrax toxin receptor 1
	ANXA1	Homo sapiens	annexin A1
	ANXA11	Homo sapiens	annexin A11
	ANXA2	Homo sapiens	annexin A2 pseudogene 3; annexin A2; annexin A2 pseudogene 1
	ANXA2P1	Homo sapiens	annexin A2 pseudogene 3; annexin A2; annexin A2 pseudogene 1
	AP3M2	Homo sapiens	adaptor-related protein complex 3, mu 2 subunit
	AP4B1	Homo sapiens	adaptor-related protein complex 4, beta 1 subunit
	APCDD1	Homo sapiens	adenomatosis polyposis coli down-regulated 1
	APOBEC3B	Homo sapiens	apolipoprotein B mRNA editing enzyme, catalytic polypeptide-like 3B
	APOBEC3G	Homo sapiens	apolipoprotein B mRNA editing enzyme, catalytic polypeptide-like 3G
	ARGLU1	Homo sapiens	arginine and glutamate rich 1
	ARHGAP18	Homo sapiens	Rho GTPase activating protein 18
	ARHGAP21	Homo sapiens	Rho GTPase activating protein 21
	ARHGAP22	Homo sapiens	Rho GTPase activating protein 22
	ARHGDIB	Homo sapiens	Rho GDP dissociation inhibitor (GDI) beta
	ARHGEF2	Homo sapiens	Rho/Rac guanine nucleotide exchange factor (GEF) 2
	ARHGEF3	Homo sapiens	Rho guanine nucleotide exchange factor (GEF) 3
	ARHGEF7	Homo sapiens	Rho guanine nucleotide exchange factor (GEF) 7
	ARID5B	Homo sapiens	AT rich interactive domain 5B (MRF1-like)
	ARL2	Homo sapiens	ADP-ribosylation factor-like 2
	ARL4C	Homo sapiens	ADP-ribosylation factor-like 4C
	ARL5A	Homo sapiens	ADP-ribosylation factor-like 5A
	ARMCX2	Homo sapiens	armadillo repeat containing, X-linked 2
	ARMCX3	Homo sapiens	armadillo repeat containing, X-linked 3
	ARPC5	Homo sapiens	actin related protein 2/3 complex, subunit 5, 16kDa
	ARRDC2	Homo sapiens	arrestin domain containing 2
	ASNS	Homo sapiens	asparagine synthetase
	ATP13A2	Homo sapiens	ATPase type 13A2
	ATP1B3	Homo sapiens	ATPase, Na+/K+ transporting, beta 3 polypeptide
	ATP2A3	Homo sapiens	ATPase, Ca++ transporting, ubiquitous
	ATP2B4	Homo sapiens	ATPase, Ca++ transporting, plasma membrane 4
	ATP6V0C	Homo sapiens	ATPase, H+ transporting, lysosomal 16kDa, V0 subunit c
	ATP6V1B2	Homo sapiens	ATPase, H+ transporting, lysosomal 56/58kDa, V1 subunit B2
	ATP8B2	Homo sapiens	ATPase, class I, type 8B, member 2
	ATP8B4	Homo sapiens	ATPase, class I, type 8B, member 4
	ATP9A	Homo sapiens	ATPase, class II, type 9A
	B3GALNT1	Homo sapiens	beta-1,3-N-acetylgalactosaminyltransferase 1 (globoside blood group)
	BACE2	Homo sapiens	beta-site APP-cleaving enzyme 2
	BCL11A	Homo sapiens	B-cell CLL/lymphoma 11A (zinc finger protein)
	BCL11B	Homo sapiens	B-cell CLL/lymphoma 11B (zinc finger protein)
	BEX2	Homo sapiens	brain expressed X-linked 2
	BEX4	Homo sapiens	brain expressed, X-linked 4
	BEXL1	Homo sapiens
	BGN	Homo sapiens	biglycan
	BLMH	Homo sapiens	bleomycin hydrolase
	BLVRA	Homo sapiens	biliverdin reductase A
	BMP5	Homo sapiens	bone morphogenetic protein 5
	BNC2	Homo sapiens	basonuclin 2
	BTG1	Homo sapiens	B-cell translocation gene 1, anti-proliferative
	BTG2	Homo sapiens	BTG family, member 2
	BTLA	Homo sapiens	B and T lymphocyte associated
	BUB3	Homo sapiens	budding uninhibited by benzimidazoles 3 homolog (yeast)
	C10orf137	Homo sapiens	chromosome 10 open reading frame 137
	C10orf54	Homo sapiens	chromosome 10 open reading frame 54
	C11orf80	Homo sapiens	chromosome 11 open reading frame 80
	C13orf15	Homo sapiens	chromosome 13 open reading frame 15
	C14orf106	Homo sapiens	chromosome 14 open reading frame 106
	C14orf4	Homo sapiens	chromosome 14 open reading frame 4
	C14orf85	Homo sapiens
	C16orf77	Homo sapiens
	C17orf63	Homo sapiens	chromosome 17 open reading frame 63
	C17orf76	Homo sapiens	chromosome 17 open reading frame 76
	C1orf106	Homo sapiens	chromosome 1 open reading frame 106
	C1orf116	Homo sapiens	chromosome 1 open reading frame 116
	C1orf164	Homo sapiens
	C1orf198	Homo sapiens	chromosome 1 open reading frame 198
	C1orf24	Homo sapiens
	C1QTNF1	Homo sapiens	C1q and tumor necrosis factor related protein 1
	C1QTNF5	Homo sapiens	C1q and tumor necrosis factor related protein 5
	C20orf149	Homo sapiens
	C20orf194	Homo sapiens	chromosome 20 open reading frame 194
	C2orf30	Homo sapiens
	C4orf18	Homo sapiens
	C5orf34	Homo sapiens	chromosome 5 open reading frame 34
	C6orf192	Homo sapiens	chromosome 6 open reading frame 192
	C7	Homo sapiens	complement component 7
	C7orf43	Homo sapiens	chromosome 7 open reading frame 43
	C8orf47	Homo sapiens	chromosome 8 open reading frame 47
	C9orf19	Homo sapiens
	C9orf80	Homo sapiens	chromosome 9 open reading frame 80
	CALCRL	Homo sapiens	calcitonin receptor-like
	CALM2	Homo sapiens	calmodulin 3 (phosphorylase kinase, delta); calmodulin 2 (phosphorylase kinase, delta); calmodulin 1 (phosphorylase kinase, delta)
	CAMK1G	Homo sapiens	calcium/calmodulin-dependent protein kinase IG
	CAMSAP1	Homo sapiens	calmodulin regulated spectrin-associated protein 1
	CANX	Homo sapiens	calnexin
	CBL	Homo sapiens	Cas-Br-M (murine) ecotropic retroviral transforming sequence
	CBLN1	Homo sapiens	cerebellin 1 precursor
	CBR3	Homo sapiens	carbonyl reductase 3
	CBX6	Homo sapiens	chromobox homolog 6
	CCDC102A	Homo sapiens	coiled-coil domain containing 102A
	CCDC109B	Homo sapiens	coiled-coil domain containing 109B
	CCL19	Homo sapiens	chemokine (C-C motif) ligand 19
	CCL2	Homo sapiens	chemokine (C-C motif) ligand 2
	CCL21	Homo sapiens	chemokine (C-C motif) ligand 21
	CCND2	Homo sapiens	cyclin D2
	CCNI	Homo sapiens	cyclin I
	CCR6	Homo sapiens	cyclin L2; chemokine (C-C motif) receptor 6
	CCT6AP1	Homo sapiens
	CD34	Homo sapiens	CD34 molecule
	CD40LG	Homo sapiens	CD40 ligand
	CD44	Homo sapiens	CD44 molecule (Indian blood group)
	CD47	Homo sapiens	CD47 molecule
	CD5	Homo sapiens	CD5 molecule
	CD58	Homo sapiens	CD58 molecule
	CD6	Homo sapiens	CD6 molecule
	CD74	Homo sapiens	CD74 molecule, major histocompatibility complex, class II invariant chain
	CD93	Homo sapiens	CD93 molecule
	CD97	Homo sapiens	CD97 molecule
	CDC37	Homo sapiens	cell division cycle 37 homolog (S. cerevisiae)
	CDC42EP5	Homo sapiens	CDC42 effector protein (Rho GTPase binding) 5
	CDH11	Homo sapiens	cadherin 11, type 2, OB-cadherin (osteoblast)
	CDKN2B	Homo sapiens	cyclin-dependent kinase inhibitor 2B (p15, inhibits CDK4)
	CDR2	Homo sapiens	cerebellar degeneration-related protein 2, 62kDa
	CENTA1	Homo sapiens
	CERCAM	Homo sapiens
	CFL1	Homo sapiens	cofilin 1 (non-muscle)
	CH25H	Homo sapiens	cholesterol 25-hydroxylase
	CHD9	Homo sapiens	chromodomain helicase DNA binding protein 9
	CHSY1	Homo sapiens	chondroitin sulfate synthase 1
	CKAP4	Homo sapiens	cytoskeleton-associated protein 4
	CLDN7	Homo sapiens	claudin 7
	CLEC11A	Homo sapiens	C-type lectin domain family 11, member A
	CLEC14A	Homo sapiens	C-type lectin domain family 14, member A
	CLEC2D	Homo sapiens	C-type lectin domain family 2, member D
	CLIC1	Homo sapiens	chloride intracellular channel 1
	CLIP3	Homo sapiens	CAP-GLY domain containing linker protein 3
	CNN2	Homo sapiens	calponin 2
	CNN3	Homo sapiens	calponin 3, acidic
	CNTNAP1	Homo sapiens	contactin associated protein 1
	COL12A1	Homo sapiens	collagen, type XII, alpha 1
	COL14A1	Homo sapiens	collagen, type XIV, alpha 1
	COL15A1	Homo sapiens	collagen, type XV, alpha 1
	COL16A1	Homo sapiens	collagen, type XVI, alpha 1
	COL1A1	Homo sapiens	collagen, type I, alpha 1
	COL1A2	Homo sapiens	collagen, type I, alpha 2
	COL23A1	Homo sapiens	collagen, type XXIII, alpha 1
	COL3A1	Homo sapiens	collagen, type III, alpha 1
	COL4A1	Homo sapiens	collagen, type IV, alpha 1
	COL4A4	Homo sapiens	collagen, type IV, alpha 4
	COL5A1	Homo sapiens	collagen, type V, alpha 1
	COL5A2	Homo sapiens	collagen, type V, alpha 2
	COL6A2	Homo sapiens	collagen, type VI, alpha 2
	COL6A3	Homo sapiens	collagen, type VI, alpha 3
	CORO1A	Homo sapiens	coronin, actin binding protein, 1A
	CPA3	Homo sapiens	carboxypeptidase A3 (mast cell)
	CPXM1	Homo sapiens	carboxypeptidase X (M14 family), member 1
	CPZ	Homo sapiens	carboxypeptidase Z
	CRIP1	Homo sapiens	cysteine-rich protein 1 (intestinal)
	CSNK1E	Homo sapiens	casein kinase 1, epsilon
	CSNK1G2	Homo sapiens	casein kinase 1, gamma 2
	CST3	Homo sapiens	cystatin C
	CTGLF3	Homo sapiens
	CTHRC1	Homo sapiens	collagen triple helix repeat containing 1
	CTSG	Homo sapiens	cathepsin G
	CTSK	Homo sapiens	cathepsin K
	CUEDC1	Homo sapiens	CUE domain containing 1
	CXCL10	Homo sapiens	chemokine (C-X-C motif) ligand 10
	CXCL12	Homo sapiens	chemokine (C-X-C motif) ligand 12 (stromal cell-derived factor 1)
	CYBB	Homo sapiens	cytochrome b-245, beta polypeptide
	CYBRD1	Homo sapiens	cytochrome b reductase 1
	DACT3	Homo sapiens	dapper, antagonist of beta-catenin, homolog 3 (Xenopus laevis)
	DARC	Homo sapiens	Duffy blood group, chemokine receptor
	DBNDD1	Homo sapiens	dysbindin (dystrobrevin binding protein 1) domain containing 1
	DBNL	Homo sapiens	drebrin-like
	DCBLD2	Homo sapiens	discoidin, CUB and LCCL domain containing 2
	DCDC2	Homo sapiens	doublecortin domain containing 2
	DCN	Homo sapiens	decorin
	DCTN2	Homo sapiens	dynactin 2 (p50)
	DDEF1	Homo sapiens
	DDR2	Homo sapiens	discoidin domain receptor tyrosine kinase 2
	DDX5	Homo sapiens	DEAD (Asp-Glu-Ala-Asp) box polypeptide 5
	DKFZP564O0823	Homo sapiens
	DKK3	Homo sapiens	dickkopf homolog 3 (Xenopus laevis)
	DMWD	Homo sapiens	dystrophia myotonica, WD repeat containing
	DNAJC10	Homo sapiens	DnaJ (Hsp40) homolog, subfamily C, member 10
	DNAJC9	Homo sapiens	DnaJ (Hsp40) homolog, subfamily C, member 9
	DNALI1	Homo sapiens	dynein, axonemal, light intermediate chain 1
	DNMT1	Homo sapiens	DNA (cytosine-5-)-methyltransferase 1
	DPT	Homo sapiens	dermatopontin
	DPYSL2	Homo sapiens	dihydropyrimidinase-like 2
	DPYSL3	Homo sapiens	dihydropyrimidinase-like 3
	DPYSL5	Homo sapiens	dihydropyrimidinase-like 5
	DRAM	Homo sapiens
	DSTN	Homo sapiens	destrin (actin depolymerizing factor)
	DTNA	Homo sapiens	dystrobrevin, alpha
	DTX3	Homo sapiens	deltex homolog 3 (Drosophila)
	DUSP22	Homo sapiens	similar to mitogen-activated protein kinase phosphatase x; dual specificity phosphatase 22
	DYDC2	Homo sapiens	DPY30 domain containing 2
	DYNC1I2	Homo sapiens	similar to dynein cytoplasmic 1 intermediate chain 2; dynein, cytoplasmic 1, intermediate chain 2
	EDN1	Homo sapiens	endothelin 1
	EDNRA	Homo sapiens	endothelin receptor type A
	EFEMP1	Homo sapiens	EGF-containing fibulin-like extracellular matrix protein 1
	EFEMP2	Homo sapiens	EGF-containing fibulin-like extracellular matrix protein 2
	EFHD2	Homo sapiens	EF-hand domain family, member D2
	EHD4	Homo sapiens	EH-domain containing 4
	EIF4A1	Homo sapiens	similar to eukaryotic translation initiation factor 4A; small nucleolar RNA, H/ACA box 67; eukaryotic translation initiation factor 4A, isoform 1
	EIF4A2	Homo sapiens	similar to eukaryotic translation initiation factor 4A2; eukaryotic translation initiation factor 4A, isoform 2
	EIF4G2	Homo sapiens	eukaryotic translation initiation factor 4 gamma, 2
	EIF4G3	Homo sapiens	eukaryotic translation initiation factor 4 gamma, 3
	EIF5A2	Homo sapiens	eukaryotic translation initiation factor 5A2
	EMILIN1	Homo sapiens	elastin microfibril interfacer 1
	EMILIN2	Homo sapiens	elastin microfibril interfacer 2
	EMP1	Homo sapiens	epithelial membrane protein 1
	ENO2	Homo sapiens	enolase 2 (gamma, neuronal)
	ENOPH1	Homo sapiens	enolase-phosphatase 1
	ENPP2	Homo sapiens	ectonucleotide pyrophosphatase/phosphodiesterase 2
	ENPP5	Homo sapiens	ectonucleotide pyrophosphatase/phosphodiesterase 5 (putative function)
	EPB41L2	Homo sapiens	erythrocyte membrane protein band 4.1-like 2
	EPHA3	Homo sapiens	EPH receptor A3
	EPHA4	Homo sapiens	EPH receptor A4
	ESM1	Homo sapiens	endothelial cell-specific molecule 1
	F13A1	Homo sapiens	coagulation factor XIII, A1 polypeptide
	FAM102B	Homo sapiens	family with sequence similarity 102, member B
	FAM127A	Homo sapiens	family with sequence similarity 127, member A
	FAM129A	Homo sapiens	family with sequence similarity 129, member A
	FAM129B	Homo sapiens	family with sequence similarity 129, member B
	FAM135A	Homo sapiens	family with sequence similarity 135, member A
	FAM156A	Homo sapiens	family with sequence similarity 156, member A; family with sequence similarity 156, member B
	FAM38A	Homo sapiens	family with sequence similarity 38, member A
	FAM43A	Homo sapiens	family with sequence similarity 43, member A
	FAM62B	Homo sapiens
	FAM65A	Homo sapiens	family with sequence similarity 65, member A
	FAM98A	Homo sapiens	family with sequence similarity 98, member A
	FAT	Homo sapiens
	FBLN1	Homo sapiens	fibulin 1
	FBLN2	Homo sapiens	fibulin 2
	FBLN5	Homo sapiens	fibulin 5
	FCER1A	Homo sapiens	Fc fragment of IgE, high affinity I, receptor for; alpha polypeptide
	FER1L3	Homo sapiens
	FGD1	Homo sapiens	FYVE, RhoGEF and PH domain containing 1
	FGF12	Homo sapiens	fibroblast growth factor 12
	FHL2	Homo sapiens	four and a half LIM domains 2
	FLJ22374	Homo sapiens
	FLJ35258	Homo sapiens
	FLJ39632	Homo sapiens	hypothetical LOC642477; hypothetical LOC400879
	FLJ39743	Homo sapiens
	FLJ90757	Homo sapiens	hypothetical LOC440465
	FMO2	Homo sapiens	flavin containing monooxygenase 2 (non-functional)
	FMOD	Homo sapiens	fibromodulin
	FOXC1	Homo sapiens	forkhead box C1
	FOXJ2	Homo sapiens	forkhead box J2
	FOXO3	Homo sapiens	forkhead box O3; forkhead box O3B pseudogene
	FRMD6	Homo sapiens	FERM domain containing 6
	FRZB	Homo sapiens	frizzled-related protein
	FTSJ1	Homo sapiens	FtsJ homolog 1 (E. coli)
	FZD2	Homo sapiens	frizzled homolog 2 (Drosophila)
	FZD6	Homo sapiens	frizzled homolog 6 (Drosophila)
	G6PD	Homo sapiens	glucose-6-phosphate dehydrogenase
	GABRB3	Homo sapiens	gamma-aminobutyric acid (GABA) A receptor, beta 3
	GABRE	Homo sapiens	gamma-aminobutyric acid (GABA) A receptor, epsilon
	GALNTL1	Homo sapiens	UDP-N-acetyl-alpha-D-galactosamine:polypeptide N-acetylgalactosaminyltransferase-like 1
	GAS6	Homo sapiens	similar to growth arrest-specific 6; growth arrest-specific 6
	GATS	Homo sapiens	GATS, stromal antigen 3 opposite strand
	GBP2	Homo sapiens	guanylate binding protein 2, interferon-inducible
	GFPT1	Homo sapiens	glutamine-fructose-6-phosphate transaminase 1
	GJA1	Homo sapiens	gap junction protein, alpha 1, 43kDa
	GJC2	Homo sapiens	gap junction protein, gamma 2, 47kDa
	GLI2	Homo sapiens	GLI family zinc finger 2
	GLIPR1L2	Homo sapiens	GLI pathogenesis-related 1 like 2
	GLT8D2	Homo sapiens	glycosyltransferase 8 domain containing 2
	GNA13	Homo sapiens	guanine nucleotide binding protein (G protein), alpha 13
	GNPDA2	Homo sapiens	glucosamine-6-phosphate deaminase 2
	GNPTAB	Homo sapiens	N-acetylglucosamine-1-phosphate transferase, alpha and beta subunits
	GNS	Homo sapiens	glucosamine (N-acetyl)-6-sulfatase
	GOLGA3	Homo sapiens	golgi autoantigen, golgin subfamily a, 3
	GOLPH3	Homo sapiens	golgi phosphoprotein 3 (coat-protein)
	GOLT1B	Homo sapiens	golgi transport 1 homolog B (S. cerevisiae)
	GPC3	Homo sapiens	glypican 3
	GPC4	Homo sapiens	glypican 4
	GPNMB	Homo sapiens	glycoprotein (transmembrane) nmb
	GPR124	Homo sapiens	G protein-coupled receptor 124
	GPR172A	Homo sapiens	G protein-coupled receptor 172A
	GPR56	Homo sapiens	G protein-coupled receptor 56
	GPX2	Homo sapiens	glutathione peroxidase 2 (gastrointestinal)
	GPX3	Homo sapiens	glutathione peroxidase 3 (plasma)
	GRIPAP1	Homo sapiens	GRIP1 associated protein 1
	GRK5	Homo sapiens	G protein-coupled receptor kinase 5
	GSN	Homo sapiens	gelsolin (amyloidosis, Finnish type)
	GSTP1	Homo sapiens	glutathione S-transferase pi 1
	GUCY1A3	Homo sapiens	guanylate cyclase 1, soluble, alpha 3
	GYPC	Homo sapiens	glycophorin C (Gerbich blood group)
	GZMB	Homo sapiens	granzyme B (granzyme 2, cytotoxic T-lymphocyte-associated serine esterase 1)
	H2AFY	Homo sapiens	H2A histone family, member Y
	H2AFY2	Homo sapiens	H2A histone family, member Y2
	HAND2	Homo sapiens	heart and neural crest derivatives expressed 2
	HCG2P7	Homo sapiens	HLA complex group 2 pseudogene 7
	HEG1	Homo sapiens	HEG homolog 1 (zebrafish)
	HES4	Homo sapiens	hairy and enhancer of split 4 (Drosophila)
	HEYL	Homo sapiens	hairy/enhancer-of-split related with YRPW motif-like
	HKDC1	Homo sapiens	hexokinase domain containing 1
	HLA-A	Homo sapiens	major histocompatibility complex, class I, A
	HLA-A29.1	Homo sapiens
	HLA-B	Homo sapiens	major histocompatibility complex, class I, C; major histocompatibility complex, class I, B
	HLA-H	Homo sapiens	major histocompatibility complex, class I, H (pseudogene)
	HMGB2	Homo sapiens	high-mobility group box 2
	HMGN1	Homo sapiens	high-mobility group nucleosome binding domain 1
	HMGN2	Homo sapiens	hypothetical LOC729505; similar to hCG2040565; high-mobility group nucleosomal binding domain 2; similar to high-mobility group nucleosomal binding domain 2
	HMGN4	Homo sapiens	high mobility group nucleosomal binding domain 4
	HNRPM	Homo sapiens
	HOXA6	Homo sapiens	homeobox A6
	HOXB3	Homo sapiens	homeobox B3
	HOXB5	Homo sapiens	homeobox B5
	HS3ST1	Homo sapiens	heparan sulfate (glucosamine) 3-O-sulfotransferase 1
	HSP90AB1	Homo sapiens	heat shock protein 90kDa alpha (cytosolic), class B member 1
	HSPA12A	Homo sapiens	heat shock 70kDa protein 12A
	HSPA6	Homo sapiens	heat shock 70kDa protein 7 (HSP70B); heat shock 70kDa protein 6 (HSP70B')
	HSPA8	Homo sapiens	heat shock 70kDa protein 8
	HTRA1	Homo sapiens	HtrA serine peptidase 1
	ICOS	Homo sapiens	inducible T-cell co-stimulator
	ID4	Homo sapiens	inhibitor of DNA binding 4, dominant negative helix-loop-helix protein
	IER3	Homo sapiens	immediate early response 3
	IFI16	Homo sapiens	interferon, gamma-inducible protein 16
	IFNGR1	Homo sapiens	interferon gamma receptor 1
	IFNGR2	Homo sapiens	interferon gamma receptor 2 (interferon gamma transducer 1)
	IGF2BP2	Homo sapiens	insulin-like growth factor 2 mRNA binding protein 2
	IGFBP7	Homo sapiens	insulin-like growth factor binding protein 7
	IGLL3	Homo sapiens	immunoglobulin lambda-like polypeptide 3
	IGSF21	Homo sapiens	immunoglobin superfamily, member 21
	IGSF3	Homo sapiens	immunoglobulin superfamily, member 3
	IL7R	Homo sapiens	interleukin 7 receptor
	ILDR1	Homo sapiens	immunoglobulin-like domain containing receptor 1
	ILF2	Homo sapiens	interleukin enhancer binding factor 2, 45kDa
	ILK	Homo sapiens	integrin-linked kinase
	INTS9	Homo sapiens	integrator complex subunit 9
	IRF2BP2	Homo sapiens	interferon regulatory factor 2 binding protein 2
	IRF8	Homo sapiens	interferon regulatory factor 8
	IRF9	Homo sapiens	interferon regulatory factor 9
	ITGA11	Homo sapiens	integrin, alpha 11
	ITGA2	Homo sapiens	integrin, alpha 2 (CD49B, alpha 2 subunit of VLA-2 receptor)
	ITGAL	Homo sapiens	integrin, alpha L (antigen CD11A (p180), lymphocyte function-associated antigen 1; alpha polypeptide)
	ITGAM	Homo sapiens	integrin, alpha M (complement component 3 receptor 3 subunit)
	ITGAV	Homo sapiens	integrin, alpha V (vitronectin receptor, alpha polypeptide, antigen CD51)
	ITGB1	Homo sapiens	integrin, beta 1 (fibronectin receptor, beta polypeptide, antigen CD29 includes MDF2, MSK12)
	ITGB5	Homo sapiens	integrin, beta 5
	ITGBL1	Homo sapiens	integrin, beta-like 1 (with EGF-like repeat domains)
	ITM2A	Homo sapiens	integral membrane protein 2A
	ITPR3	Homo sapiens	inositol 1,4,5-triphosphate receptor, type 3
	JAG1	Homo sapiens	jagged 1 (Alagille syndrome)
	JAM3	Homo sapiens	junctional adhesion molecule 3
	JARID1B	Homo sapiens
	JMJD1B	Homo sapiens
	JUND	Homo sapiens	jun D proto-oncogene
	KAZALD1	Homo sapiens	Kazal-type serine peptidase inhibitor domain 1
	KBTBD9	Homo sapiens
	KCNA5	Homo sapiens	potassium voltage-gated channel, shaker-related subfamily, member 5
	KCND3	Homo sapiens	potassium voltage-gated channel, Shal-related subfamily, member 3
	KCNH6	Homo sapiens	potassium voltage-gated channel, subfamily H (eag-related), member 6
	KCNMB1	Homo sapiens	potassium large conductance calcium-activated channel, subfamily M, beta member 1
	KCTD12	Homo sapiens	potassium channel tetramerisation domain containing 12
	KDELC2	Homo sapiens	KDEL (Lys-Asp-Glu-Leu) containing 2
	KIAA0174	Homo sapiens	similar to CG10103; KIAA0174
	KIAA0753	Homo sapiens	KIAA0753
	KIAA1949	Homo sapiens	KIAA1949
	KIT	Homo sapiens	similar to Mast/stem cell growth factor receptor precursor (SCFR) (Proto-oncogene tyrosine-protein kinase Kit) (c-kit) (CD117 antigen); v-kit Hardy-Zuckerman 4 feline sarcoma viral oncogene homolog
	KITLG	Homo sapiens	KIT ligand
	KLF6	Homo sapiens	Kruppel-like factor 6
	KNTC1	Homo sapiens	kinetochore associated 1
	KPNB1	Homo sapiens	karyopherin (importin) beta 1
	KRT23	Homo sapiens	keratin 23 (histone deacetylase inducible)
	KRT86	Homo sapiens	keratin 86
	LAMB1	Homo sapiens	laminin, beta 1
	LAMC1	Homo sapiens	laminin, gamma 1 (formerly LAMB2)
	LAMC3	Homo sapiens	laminin, gamma 3
	LARP6	Homo sapiens	La ribonucleoprotein domain family, member 6
	LASP1	Homo sapiens	LIM and SH3 protein 1
	LDLRAD3	Homo sapiens	low density lipoprotein receptor class A domain containing 3
	LEF1	Homo sapiens	lymphoid enhancer-binding factor 1
	LEPROTL1	Homo sapiens	leptin receptor overlapping transcript-like 1
	LFNG	Homo sapiens	LFNG O-fucosylpeptide 3-beta-N-acetylglucosaminyltransferase
	LGALS12	Homo sapiens	lectin, galactoside-binding, soluble, 12
	LGALS3	Homo sapiens	lectin, galactoside-binding, soluble, 3
	LGALS3BP	Homo sapiens	lectin, galactoside-binding, soluble, 3 binding protein
	LGALS9	Homo sapiens	lectin, galactoside-binding, soluble, 9
	LHFP	Homo sapiens	lipoma HMGIC fusion partner
	LIPH	Homo sapiens	lipase, member H
	LLGL1	Homo sapiens	lethal giant larvae homolog 1 (Drosophila)
	LMO2	Homo sapiens	LIM domain only 2 (rhombotin-like 1)
	LMTK3	Homo sapiens	lemur tyrosine kinase 3
	LOC339692	Homo sapiens
	LOC387763	Homo sapiens
	LOC399888	Homo sapiens
	LOC402221	Homo sapiens	actin pseudogene
	LOC440160	Homo sapiens
	LOC440905	Homo sapiens	hypothetical LOC440905
	LOC493869	Homo sapiens
	LOC51035	Homo sapiens
	LOC642477	Homo sapiens
	LOC642740	Homo sapiens
	LOC643431	Homo sapiens
	LOC644743	Homo sapiens	similar to keratin 8
	LOC645183	Homo sapiens
	LOC645895	Homo sapiens	hypothetical LOC645895
	LOC646210	Homo sapiens
	LOC646437	Homo sapiens
	LOC646723	Homo sapiens
	LOC650152	Homo sapiens
	LOC650369	Homo sapiens
	LOC651680	Homo sapiens
	LOC652726	Homo sapiens	ankyrin repeat domain 36; similar to ankyrin repeat domain 36
	LOC653506	Homo sapiens	meteorin, glial cell differentiation regulator-like; similar to meteorin, glial cell differentiation regulator-like
	LOC653696	Homo sapiens
	LOC653855	Homo sapiens
	LOC653888	Homo sapiens	actin related protein 2/3 complex, subunit 1B, 41kDa; similar to Actin-related protein 2/3 complex subunit 1B (ARP2/3 complex 41 kDa subunit) (p41-ARC)
	LOC654187	Homo sapiens
	LOC728229	Homo sapiens
	LOC728715	Homo sapiens	similar to hCG38149
	LOC729137	Homo sapiens
	LOC729466	Homo sapiens	similar to signal recognition particle 14kDa (homologous Alu RNA binding protein)
	LOC730534	Homo sapiens
	LOC730744	Homo sapiens
	LOC731314	Homo sapiens
	LOH3CR2A	Homo sapiens	loss of heterozygosity, 3, chromosomal region 2, gene A
	LPAR1	Homo sapiens	lysophosphatidic acid receptor 1
	LPCAT1	Homo sapiens	lysophosphatidylcholine acyltransferase 1
	LPXN	Homo sapiens	leupaxin
	LRCH4	Homo sapiens	leucine-rich repeats and calponin homology (CH) domain containing 4
	LRP10	Homo sapiens	low density lipoprotein receptor-related protein 10
	LRRC1	Homo sapiens	leucine rich repeat containing 1
	LRRC17	Homo sapiens	leucine rich repeat containing 17
	LRRC26	Homo sapiens	leucine rich repeat containing 26
	LRRC32	Homo sapiens	leucine rich repeat containing 32
	LRRC49	Homo sapiens	leucine rich repeat containing 49; similar to leucine rich repeat containing 49
	LRRN2	Homo sapiens	leucine rich repeat neuronal 2
	LTB	Homo sapiens	lymphotoxin beta (TNF superfamily, member 3)
	LTBP4	Homo sapiens	latent transforming growth factor beta binding protein 4
	LUM	Homo sapiens	lumican
	LXN	Homo sapiens	latexin
	LYK5	Homo sapiens
	M6PRBP1	Homo sapiens
	MAB21L2	Homo sapiens	mab-21-like 2 (C. elegans)
	MAL	Homo sapiens	mal, T-cell differentiation protein
	MALL	Homo sapiens	mal, T-cell differentiation protein-like
	MALT1	Homo sapiens	mucosa associated lymphoid tissue lymphoma translocation gene 1
	MAP3K1	Homo sapiens	mitogen-activated protein kinase kinase kinase 1
	MAP3K14	Homo sapiens	mitogen-activated protein kinase kinase kinase 14
	MAPK15	Homo sapiens	mitogen-activated protein kinase 15
	MAPRE1	Homo sapiens	microtubule-associated protein, RP/EB family, member 1
	MARCKS	Homo sapiens	myristoylated alanine-rich protein kinase C substrate
	MARS	Homo sapiens	methionyl-tRNA synthetase
	MC1R	Homo sapiens	tubulin, beta 3; melanocortin 1 receptor (alpha melanocyte stimulating hormone receptor)
	MCM3	Homo sapiens	minichromosome maintenance complex component 3
	MCM7	Homo sapiens	minichromosome maintenance complex component 7
	MCOLN2	Homo sapiens	mucolipin 2
	MDH1	Homo sapiens	malate dehydrogenase 1, NAD (soluble)
	MED22	Homo sapiens	mediator complex subunit 22
	MEF2D	Homo sapiens	myocyte enhancer factor 2D
	MEOX1	Homo sapiens	mesenchyme homeobox 1
	MEX3B	Homo sapiens	mex-3 homolog B (C. elegans)
	MEX3C	Homo sapiens	mex-3 homolog C (C. elegans)
	MFAP4	Homo sapiens	microfibrillar-associated protein 4
	MFGE8	Homo sapiens	milk fat globule-EGF factor 8 protein
	MFSD10	Homo sapiens	major facilitator superfamily domain containing 10
	MGC39900	Homo sapiens
	MGEA5	Homo sapiens	meningioma expressed antigen 5 (hyaluronidase)
	MIAT	Homo sapiens	myocardial infarction associated transcript (non-protein coding)
	MLKL	Homo sapiens	mixed lineage kinase domain-like
	MLLT6	Homo sapiens	myeloid/lymphoid or mixed-lineage leukemia (trithorax homolog, Drosophila); translocated to, 6
	MLSTD2	Homo sapiens
	MMD	Homo sapiens	monocyte to macrophage differentiation-associated
	MMP23B	Homo sapiens	matrix metallopeptidase 23A (pseudogene); matrix metallopeptidase 23B
	MOBKL2B	Homo sapiens	MOB1, Mps One Binder kinase activator-like 2B (yeast)
	MOXD1	Homo sapiens	monooxygenase, DBH-like 1
	MPZL1	Homo sapiens	myelin protein zero-like 1
	MRCL3	Homo sapiens
	MRLC2	Homo sapiens
	MSN	Homo sapiens	moesin
	MSRB3	Homo sapiens	methionine sulfoxide reductase B3
	MST4	Homo sapiens	serine/threonine protein kinase MST4
	MTMR11	Homo sapiens	myotubularin related protein 11
	MTMR2	Homo sapiens	myotubularin related protein 2
	MXRA5	Homo sapiens	matrix-remodelling associated 5
	MXRA8	Homo sapiens	matrix-remodelling associated 8
	MYADM	Homo sapiens	myeloid-associated differentiation marker
	MYC	Homo sapiens	v-myc myelocytomatosis viral oncogene homolog (avian)
	MYH10	Homo sapiens	myosin, heavy chain 10, non-muscle
	MYH11	Homo sapiens	myosin, heavy chain 11, smooth muscle
	MYH9	Homo sapiens	myosin, heavy chain 9, non-muscle
	NAP1L1	Homo sapiens	nucleosome assembly protein 1-like 1
	NARS	Homo sapiens	asparaginyl-tRNA synthetase
	NBEA	Homo sapiens	neurobeachin
	NBEAL2	Homo sapiens	neurobeachin-like 2
	NCF4	Homo sapiens	neutrophil cytosolic factor 4, 40kDa
	NCOA7	Homo sapiens	nuclear receptor coactivator 7
	NDN	Homo sapiens	necdin homolog (mouse)
	NELL2	Homo sapiens	NEL-like 2 (chicken)
	NETO2	Homo sapiens	neuropilin (NRP) and tolloid (TLL)-like 2
	NFKB1	Homo sapiens	nuclear factor of kappa light polypeptide gene enhancer in B-cells 1
	NKD2	Homo sapiens	naked cuticle homolog 2 (Drosophila)
	NLRC5	Homo sapiens	NLR family, CARD domain containing 5
	NOD2	Homo sapiens	nucleotide-binding oligomerization domain containing 2
	NOL8	Homo sapiens	nucleolar protein 8
	NONO	Homo sapiens	non-POU domain containing, octamer-binding
	NOTCH3	Homo sapiens	Notch homolog 3 (Drosophila)
	NPTX2	Homo sapiens	neuronal pentraxin II
	NR4A2	Homo sapiens	nuclear receptor subfamily 4, group A, member 2
	NRG3	Homo sapiens	neuregulin 3
	NRM	Homo sapiens	nurim (nuclear envelope membrane protein)
	NRP1	Homo sapiens	neuropilin 1
	NRXN2	Homo sapiens	neurexin 2
	NSF	Homo sapiens	N-ethylmaleimide-sensitive factor
	NSMAF	Homo sapiens	neutral sphingomyelinase (N-SMase) activation associated factor
	NTRK2	Homo sapiens	neurotrophic tyrosine kinase, receptor, type 2
	NUSAP1	Homo sapiens	nucleolar and spindle associated protein 1
	ODC1	Homo sapiens	ornithine decarboxylase 1
	OGT	Homo sapiens	O-linked N-acetylglucosamine (GlcNAc) transferase (UDP-N-acetylglucosamine:polypeptide-N-acetylglucosaminyl transferase)
	OLFM1	Homo sapiens	olfactomedin 1
	OLFML1	Homo sapiens	olfactomedin-like 1
	OR10V1	Homo sapiens	olfactory receptor, family 10, subfamily V, member 1
	OR4M1	Homo sapiens	olfactory receptor, family 4, subfamily M, member 1
	OSBPL7	Homo sapiens	oxysterol binding protein-like 7
	OSBPL8	Homo sapiens	oxysterol binding protein-like 8
	P2RY5	Homo sapiens
	PALLD	Homo sapiens	palladin, cytoskeletal associated protein
	PAPPA	Homo sapiens	PAPPA antisense RNA (non-protein coding); pregnancy-associated plasma protein A, pappalysin 1
	PAQR4	Homo sapiens	progestin and adipoQ receptor family member IV
	PAQR8	Homo sapiens	progestin and adipoQ receptor family member VIII
	PARP1	Homo sapiens	poly (ADP-ribose) polymerase 1
	PARP12	Homo sapiens	poly (ADP-ribose) polymerase family, member 12
	PARVG	Homo sapiens	parvin, gamma
	PCDH18	Homo sapiens	protocadherin 18
	PCSK5	Homo sapiens	proprotein convertase subtilisin/kexin type 5
	PDCD7	Homo sapiens	programmed cell death 7
	PDE1A	Homo sapiens	phosphodiesterase 1A, calmodulin-dependent
	PDGFD	Homo sapiens	platelet derived growth factor D
	PDGFRB	Homo sapiens	platelet-derived growth factor receptor, beta polypeptide
	PDPN	Homo sapiens	podoplanin
	PEA15	Homo sapiens	phosphoprotein enriched in astrocytes 15
	PECAM1	Homo sapiens	platelet/endothelial cell adhesion molecule
	PFKP	Homo sapiens	phosphofructokinase, platelet
	PHACTR2	Homo sapiens	phosphatase and actin regulator 2
	PHC1	Homo sapiens	polyhomeotic homolog 1B (Drosophila); polyhomeotic homolog 1 (Drosophila)
	PHF13	Homo sapiens	PHD finger protein 13
	PHF21A	Homo sapiens	PHD finger protein 21A
	PHLDA1	Homo sapiens	pleckstrin homology-like domain, family A, member 1
	PHLDB1	Homo sapiens	pleckstrin homology-like domain, family B, member 1
	PLAGL1	Homo sapiens	pleiomorphic adenoma gene-like 1
	PLAU	Homo sapiens	plasminogen activator, urokinase
	PLCXD3	Homo sapiens	phosphatidylinositol-specific phospholipase C, X domain containing 3
	PLEKHO1	Homo sapiens	pleckstrin homology domain containing, family O member 1
	PLVAP	Homo sapiens	plasmalemma vesicle associated protein
	PLXDC2	Homo sapiens	plexin domain containing 2
	PLXNA1	Homo sapiens	plexin A1
	PMP22	Homo sapiens	peripheral myelin protein 22
	PODN	Homo sapiens	podocan
	PODXL	Homo sapiens	podocalyxin-like
	POGK	Homo sapiens	pogo transposable element with KRAB domain
	POLA2	Homo sapiens	polymerase (DNA directed), alpha 2 (70kD subunit)
	PON2	Homo sapiens	paraoxonase 2
	PPM1M	Homo sapiens	protein phosphatase 1M (PP2C domain containing)
	PPP4R1	Homo sapiens	protein phosphatase 4, regulatory subunit 1
	PRH2	Homo sapiens	proline-rich protein HaeIII subfamily 1; proline-rich protein HaeIII subfamily 2
	PRICKLE1	Homo sapiens	prickle homolog 1 (Drosophila)
	PRICKLE2	Homo sapiens	prickle homolog 2 (Drosophila)
	PRKCD	Homo sapiens	protein kinase C, delta
	PRNP	Homo sapiens	prion protein
	PROCR	Homo sapiens	protein C receptor, endothelial (EPCR)
	PRRT2	Homo sapiens	proline-rich transmembrane protein 2
	PRSS23	Homo sapiens	protease, serine, 23
	PRTFDC1	Homo sapiens	phosphoribosyl transferase domain containing 1
	PSMD12	Homo sapiens	proteasome (prosome, macropain) 26S subunit, non-ATPase, 12
	PTGDS	Homo sapiens	prostaglandin D2 synthase, hematopoietic; prostaglandin D2 synthase 21kDa (brain)
	PTGER2	Homo sapiens	prostaglandin E receptor 2 (subtype EP2), 53kDa
	PTGER4	Homo sapiens	prostaglandin E receptor 4 (subtype EP4)
	PTGFRN	Homo sapiens	prostaglandin F2 receptor negative regulator
	PTGS2	Homo sapiens	prostaglandin-endoperoxide synthase 2 (prostaglandin G/H synthase and cyclooxygenase)
	PTMA	Homo sapiens	hypothetical LOC728026; prothymosin, alpha; hypothetical gene supported by BC013859; prothymosin, alpha pseudogene 4 (gene sequence 112)
	PTRF	Homo sapiens	polymerase I and transcript release factor
	QSOX1	Homo sapiens	quiescin Q6 sulfhydryl oxidase 1
	RAB10	Homo sapiens	RAB10, member RAS oncogene family
	RAB11A	Homo sapiens	RAB11A, member RAS oncogene family
	RAB11FIP1	Homo sapiens	RAB11 family interacting protein 1 (class I)
	RAB25	Homo sapiens	RAB25, member RAS oncogene family
	RAB34	Homo sapiens	RAB34, member RAS oncogene family
	RAB6IP1	Homo sapiens
	RAB8B	Homo sapiens	RAB8B, member RAS oncogene family
	RAC1	Homo sapiens	ras-related C3 botulinum toxin substrate 1 (rho family, small GTP binding protein Rac1)
	RAD21	Homo sapiens	RAD21 homolog (S. pombe)
	RAGE	Homo sapiens	renal tumor antigen
	RAI1	Homo sapiens	retinoic acid induced 1
	RAI2	Homo sapiens	retinoic acid induced 2
	RALA	Homo sapiens	v-ral simian leukemia viral oncogene homolog A (ras related)
	RAMP2	Homo sapiens	receptor (G protein-coupled) activity modifying protein 2
	RARRES1	Homo sapiens	retinoic acid receptor responder (tazarotene induced) 1
	RASA1	Homo sapiens	RAS p21 protein activator (GTPase activating protein) 1
	RASGRP3	Homo sapiens	RAS guanyl releasing protein 3 (calcium and DAG-regulated)
	RASL11B	Homo sapiens	RAS-like, family 11, member B
	RBM11	Homo sapiens	RNA binding motif protein 11
	RBMS3	Homo sapiens	RNA binding motif, single stranded interacting protein
	RBPMS2	Homo sapiens	RNA binding protein with multiple splicing 2
	RCAN2	Homo sapiens	regulator of calcineurin 2
	RCC2	Homo sapiens	regulator of chromosome condensation 2
	RDH14	Homo sapiens	retinol dehydrogenase 14 (all-trans/9-cis/11-cis); 5'-nucleotidase, cytosolic IB
	RECK	Homo sapiens	reversion-inducing-cysteine-rich protein with kazal motifs
	RGS4	Homo sapiens	regulator of G-protein signaling 4
	RHBDF1	Homo sapiens	rhomboid 5 homolog 1 (Drosophila)
	RHOA	Homo sapiens	ras homolog gene family, member A
	RHOC	Homo sapiens	ras homolog gene family, member C
	RHOQ	Homo sapiens	ras homolog gene family, member Q; similar to small GTP binding protein TC10
	RIMS1	Homo sapiens	regulating synaptic membrane exocytosis 1
	RNASE1	Homo sapiens	ribonuclease, RNase A family, 1 (pancreatic)
	RNF126P1	Homo sapiens	ring finger protein 126 pseudogene 1
	RNF145	Homo sapiens	ring finger protein 145
	RNF150	Homo sapiens	ring finger protein 150
	RNF44	Homo sapiens	ring finger protein 44
	ROBO1	Homo sapiens	roundabout, axon guidance receptor, homolog 1 (Drosophila); similar to roundabout 1 isoform b
	ROD1	Homo sapiens	ROD1 regulator of differentiation 1 (S. pombe)
	RPA2	Homo sapiens	replication protein A2, 32kDa
	RPESP	Homo sapiens
	RPL39L	Homo sapiens	ribosomal protein L39-like
	RPRC1	Homo sapiens
	RRBP1	Homo sapiens	ribosome binding protein 1 homolog 180kDa (dog)
	RUNX2	Homo sapiens	runt-related transcription factor 2
	RUSC1	Homo sapiens	RUN and SH3 domain containing 1
	S100A11	Homo sapiens	S100 calcium binding protein A11; S100 calcium binding protein A11 pseudogene
	S100A4	Homo sapiens	S100 calcium binding protein A4
	S100A6	Homo sapiens	S100 calcium binding protein A6
	SACM1L	Homo sapiens	SAC1 suppressor of actin mutations 1-like (yeast)
	SAMD9	Homo sapiens	sterile alpha motif domain containing 9
	SAMD9L	Homo sapiens	sterile alpha motif domain containing 9-like
	SCAMP1	Homo sapiens	secretory carrier membrane protein 1
	SCARF2	Homo sapiens	scavenger receptor class F, member 2
	SCRG1	Homo sapiens	stimulator of chondrogenesis 1
	SCRN1	Homo sapiens	secernin 1
	SCYL1BP1	Homo sapiens
	SEC31A	Homo sapiens	SEC31 homolog A (S. cerevisiae)
	SELS	Homo sapiens	selenoprotein S
	SEMA4D	Homo sapiens	sema domain, immunoglobulin domain (Ig), transmembrane domain (TM) and short cytoplasmic domain, (semaphorin) 4D
	SERPINB1	Homo sapiens	serpin peptidase inhibitor, clade B (ovalbumin), member 1
	SERPINB6	Homo sapiens	serpin peptidase inhibitor, clade B (ovalbumin), member 6
	SERPINE2	Homo sapiens	serpin peptidase inhibitor, clade E (nexin, plasminogen activator inhibitor type 1), member 2
	SERPINH1	Homo sapiens	serpin peptidase inhibitor, clade H (heat shock protein 47), member 1, (collagen binding protein 1)
	SF3B1	Homo sapiens	splicing factor 3b, subunit 1, 155kDa
	SF3B4	Homo sapiens	splicing factor 3b, subunit 4, 49kDa
	SFRS1	Homo sapiens	splicing factor, arginine/serine-rich 1
	SFRS2	Homo sapiens	splicing factor, arginine/serine-rich 2
	SGCD	Homo sapiens	sarcoglycan, delta (35kDa dystrophin-associated glycoprotein)
	SH3BGRL	Homo sapiens	SH3 domain binding glutamic acid-rich protein like
	SHC1	Homo sapiens	SHC (Src homology 2 domain containing) transforming protein 1
	SHISA3	Homo sapiens	shisa homolog 3 (Xenopus laevis)
	SIAH1	Homo sapiens	seven in absentia homolog 1 (Drosophila)
	SIRPA	Homo sapiens	signal-regulatory protein alpha
	SLC12A2	Homo sapiens	solute carrier family 12 (sodium/potassium/chloride transporters), member 2
	SLC12A9	Homo sapiens	solute carrier family 12 (potassium/chloride transporters), member 9
	SLC16A3	Homo sapiens	solute carrier family 16, member 3 (monocarboxylic acid transporter 4)
	SLC1A7	Homo sapiens	solute carrier family 1 (glutamate transporter), member 7
	SLC22A17	Homo sapiens	solute carrier family 22, member 17
	SLC22A4	Homo sapiens	solute carrier family 22 (organic cation/ergothioneine transporter), member 4
	SLC25A36	Homo sapiens	solute carrier family 25, member 36
	SLC30A7	Homo sapiens	solute carrier family 30 (zinc transporter), member 7
	SLC35E1	Homo sapiens	solute carrier family 35, member E1
	SLC7A1	Homo sapiens	solute carrier family 7 (cationic amino acid transporter, y+ system), member 1
	SLC7A6	Homo sapiens	solute carrier family 7 (cationic amino acid transporter, y+ system), member 6
	SLC9A1	Homo sapiens	solute carrier family 9 (sodium/hydrogen exchanger), member 1
	SLCO2A1	Homo sapiens	solute carrier organic anion transporter family, member 2A1
	SLCO3A1	Homo sapiens	solute carrier organic anion transporter family, member 3A1
	SLFN11	Homo sapiens	schlafen family member 11
	SLIT2	Homo sapiens	slit homolog 2 (Drosophila)
	SLIT3	Homo sapiens	slit homolog 3 (Drosophila)
	SMAD5	Homo sapiens	SMAD family member 5
	SMARCA5	Homo sapiens	SWI/SNF related, matrix associated, actin dependent regulator of chromatin, subfamily a, member 5
	SMARCC1	Homo sapiens	SWI/SNF related, matrix associated, actin dependent regulator of chromatin, subfamily c, member 1
	SMC4	Homo sapiens	structural maintenance of chromosomes 4
	SNRK	Homo sapiens	SNF related kinase
	SNRP70	Homo sapiens
	SNTB2	Homo sapiens	syntrophin, beta 2 (dystrophin-associated protein A1, 59kDa, basic component 2)
	SOAT1	Homo sapiens	sterol O-acyltransferase 1
	SOD3	Homo sapiens	superoxide dismutase 3, extracellular
	SOX21	Homo sapiens	SRY (sex determining region Y)-box 21
	SOX4	Homo sapiens	SRY (sex determining region Y)-box 4
	SOX9	Homo sapiens	SRY (sex determining region Y)-box 9
	SP110	Homo sapiens	SP110 nuclear body protein
	SPARC	Homo sapiens	secreted protein, acidic, cysteine-rich (osteonectin)
	SPATS2	Homo sapiens	spermatogenesis associated, serine-rich 2
	SPINT2	Homo sapiens	serine peptidase inhibitor, Kunitz type, 2
	SPON1	Homo sapiens	spondin 1, extracellular matrix protein
	SPRED1	Homo sapiens	sprouty-related, EVH1 domain containing 1
	SPRR4	Homo sapiens	small proline-rich protein 4
	SPRY1	Homo sapiens	sprouty homolog 1, antagonist of FGF signaling (Drosophila)
	SPRYD3	Homo sapiens	SPRY domain containing 3
	SPTAN1	Homo sapiens	spectrin, alpha, non-erythrocytic 1 (alpha-fodrin)
	SRGAP1	Homo sapiens	SLIT-ROBO Rho GTPase activating protein 1
	SRPX	Homo sapiens	sushi-repeat-containing protein, X-linked
	SRPX2	Homo sapiens	sushi-repeat-containing protein, X-linked 2
	SSBP2	Homo sapiens	single-stranded DNA binding protein 2
	ST3GAL4	Homo sapiens	ST3 beta-galactoside alpha-2,3-sialyltransferase 4
	ST6GALNAC4	Homo sapiens	ST6 (alpha-N-acetyl-neuraminyl-2,3-beta-galactosyl-1,3)-N-acetylgalactosaminide alpha-2,6-sialyltransferase 4
	STAMBPL1	Homo sapiens	STAM binding protein-like 1
	STAT1	Homo sapiens	signal transducer and activator of transcription 1, 91kDa
	STAT2	Homo sapiens	signal transducer and activator of transcription 2, 113kDa
	STC1	Homo sapiens	stanniocalcin 1
	STK38	Homo sapiens	serine/threonine kinase 38
	STK38L	Homo sapiens	serine/threonine kinase 38 like
	STK39	Homo sapiens	serine threonine kinase 39 (STE20/SPS1 homolog, yeast)
	STMN2	Homo sapiens	stathmin-like 2
	STXBP3	Homo sapiens	syntaxin binding protein 3
	STXBP6	Homo sapiens	syntaxin binding protein 6 (amisyn)
	SULF1	Homo sapiens	sulfatase 1
	SUSD2	Homo sapiens	sushi domain containing 2
	SVEP1	Homo sapiens	sushi, von Willebrand factor type A, EGF and pentraxin domain containing 1
	SWAP70	Homo sapiens	SWAP switching B-cell complex 70kDa subunit
	SYNPO2	Homo sapiens	synaptopodin 2
	SYT11	Homo sapiens	synaptotagmin XI
	SYTL2	Homo sapiens	synaptotagmin-like 2
	TACC1	Homo sapiens	transforming, acidic coiled-coil containing protein 1
	TACSTD1	Homo sapiens
	TAF4B	Homo sapiens	TAF4b RNA polymerase II, TATA box binding protein (TBP)-associated factor, 105kDa
	TAGLN	Homo sapiens	transgelin
	TANC1	Homo sapiens	tetratricopeptide repeat, ankyrin repeat and coiled-coil containing 1
	TAP1	Homo sapiens	transporter 1, ATP-binding cassette, sub-family B (MDR/TAP)
	TAP2	Homo sapiens	transporter 2, ATP-binding cassette, sub-family B (MDR/TAP)
	TARS	Homo sapiens	threonyl-tRNA synthetase
	TAX1BP3	Homo sapiens	Tax1 (human T-cell leukemia virus type I) binding protein 3
	TCEAL2	Homo sapiens	transcription elongation factor A (SII)-like 2
	TCEAL3	Homo sapiens	transcription elongation factor A (SII)-like 3
	TCEAL8	Homo sapiens	transcription elongation factor A (SII)-like 8
	TCF4	Homo sapiens	transcription factor 4
	TCIRG1	Homo sapiens	T-cell, immune regulator 1, ATPase, H+ transporting, lysosomal V0 subunit A3
	TEAD2	Homo sapiens	TEA domain family member 2
	TGFB3	Homo sapiens	transforming growth factor, beta 3
	THBS1	Homo sapiens	thrombospondin 1
	THBS2	Homo sapiens	thrombospondin 2
	THY1	Homo sapiens	Thy-1 cell surface antigen
	TICAM2	Homo sapiens	transmembrane emp24 protein transport domain containing 7; toll-like receptor adaptor molecule 2
	TIMP1	Homo sapiens	TIMP metallopeptidase inhibitor 1
	TIMP2	Homo sapiens	TIMP metallopeptidase inhibitor 2
	TJP1	Homo sapiens	tight junction protein 1 (zona occludens 1)
	TLN1	Homo sapiens	talin 1
	TLR7	Homo sapiens	toll-like receptor 7
	TM4SF1	Homo sapiens	transmembrane 4 L six family member 1
	TM4SF4	Homo sapiens	transmembrane 4 L six family member 4
	TMBIM1	Homo sapiens	transmembrane BAX inhibitor motif containing 1
	TMED3	Homo sapiens	transmembrane emp24 protein transport domain containing 3
	TMED9	Homo sapiens	transmembrane emp24 protein transport domain containing 9
	TMEM119	Homo sapiens	transmembrane protein 119
	TMEM123	Homo sapiens	transmembrane protein 123
	TMEM159	Homo sapiens	transmembrane protein 159
	TMEM173	Homo sapiens	transmembrane protein 173
	TMEM200A	Homo sapiens	transmembrane protein 200A
	TMEM47	Homo sapiens	transmembrane protein 47
	TMEM49	Homo sapiens	transmembrane protein 49
	TMEM50B	Homo sapiens	transmembrane protein 50B
	TMEM51	Homo sapiens	transmembrane protein 51
	TMEM55A	Homo sapiens	transmembrane protein 55A
	TMEM66	Homo sapiens	transmembrane protein 66
	TMPRSS11D	Homo sapiens	transmembrane protease, serine 11D
	TNFAIP3	Homo sapiens	tumor necrosis factor, alpha-induced protein 3
	TNFAIP8L3	Homo sapiens	tumor necrosis factor, alpha-induced protein 8-like 3
	TNFRSF10B	Homo sapiens	tumor necrosis factor receptor superfamily, member 10b
	TNFRSF21	Homo sapiens	tumor necrosis factor receptor superfamily, member 21
	TNFRSF25	Homo sapiens	tumor necrosis factor receptor superfamily, member 25
	TNFRSF4	Homo sapiens	tumor necrosis factor receptor superfamily, member 4
	TNIK	Homo sapiens	TRAF2 and NCK interacting kinase
	TNS3	Homo sapiens	tensin 3
	TP53BP1	Homo sapiens	tumor protein p53 binding protein 1
	TPSAB1	Homo sapiens	tryptase alpha/beta 1; tryptase beta 2
	TRAK2	Homo sapiens	trafficking protein, kinesin binding 2
	TRAM1	Homo sapiens	translocation associated membrane protein 1
	TRIM15	Homo sapiens	tripartite motif-containing 15
	TRIP12	Homo sapiens	thyroid hormone receptor interactor 12
	TRMT5	Homo sapiens	TRM5 tRNA methyltransferase 5 homolog (S. cerevisiae)
	TRO	Homo sapiens	trophinin
	TROVE2	Homo sapiens	TROVE domain family, member 2
	TRPC1	Homo sapiens	transient receptor potential cation channel, subfamily C, member 1
	TRPM2	Homo sapiens	transient receptor potential cation channel, subfamily M, member 2
	TRSPAP1	Homo sapiens
	TSHZ3	Homo sapiens	teashirt zinc finger homeobox 3
	TSPAN18	Homo sapiens	tetraspanin 18
	TTLL3	Homo sapiens	tubulin tyrosine ligase-like family, member 3; actin related protein 2/3 complex, subunit 4, 20kDa
	TTYH1	Homo sapiens	tweety homolog 1 (Drosophila)
	TUBA1A	Homo sapiens	tubulin, alpha 1a
	TUBA1C	Homo sapiens	tubulin, alpha 1c
	TUBB3	Homo sapiens	tubulin, beta 3; melanocortin 1 receptor (alpha melanocyte stimulating hormone receptor)
	TUBG2	Homo sapiens	tubulin, gamma 2
	TUG1	Homo sapiens	taurine upregulated 1 (non-protein coding)
	TUSC3	Homo sapiens	tumor suppressor candidate 3
	TWSG1	Homo sapiens	twisted gastrulation homolog 1 (Drosophila)
	TXNDC1	Homo sapiens
	TXNDC5	Homo sapiens	thioredoxin domain containing 5 (endoplasmic reticulum); muted homolog (mouse)
	TXNIP	Homo sapiens	thioredoxin interacting protein
	UBC	Homo sapiens	ubiquitin C
	UBD	Homo sapiens	ubiquitin D
	UBE2E1	Homo sapiens	ubiquitin-conjugating enzyme E2E 1 (UBC4/5 homolog, yeast)
	UBE2E2	Homo sapiens	ubiquitin-conjugating enzyme E2E 2 (UBC4/5 homolog, yeast)
	UBE2Q2	Homo sapiens	ubiquitin-conjugating enzyme E2Q family member 2
	UBTD2	Homo sapiens	ubiquitin domain containing 2
	UGCG	Homo sapiens	UDP-glucose ceramide glucosyltransferase
	UHRF1	Homo sapiens	ubiquitin-like with PHD and ring finger domains 1
	UNC13A	Homo sapiens	unc-13 homolog A (C. elegans)
	UNC93B1	Homo sapiens	unc-93 homolog B1 (C. elegans); unc-93 homolog B6 (C. elegans); unc-93 homolog B3 pseudogene (C. elegans); similar to unc-93 homolog B1 (C. elegans)
	UNQ9433	Homo sapiens
	UTP6	Homo sapiens	UTP6, small subunit (SSU) processome component, homolog (yeast)
	VAMP1	Homo sapiens	vesicle-associated membrane protein 1 (synaptobrevin 1)
	VANGL2	Homo sapiens	vang-like 2 (van gogh, Drosophila)
	VASH2	Homo sapiens	vasohibin 2
	VCAN	Homo sapiens	versican
	VCL	Homo sapiens	vinculin
	VGLL4	Homo sapiens	vestigial like 4 (Drosophila)
	VIL2	Homo sapiens
	VIM	Homo sapiens	vimentin
	VPS26A	Homo sapiens	vacuolar protein sorting 26 homolog A (S. pombe)
	VPS35	Homo sapiens	hypothetical protein LOC100133770; vacuolar protein sorting 35 homolog (S. cerevisiae)
	VPS37C	Homo sapiens	vacuolar protein sorting 37 homolog C (S. cerevisiae)
	VWF	Homo sapiens	von Willebrand factor
	WBP5	Homo sapiens	WW domain binding protein 5
	WDFY1	Homo sapiens	WD repeat and FYVE domain containing 1
	WDR1	Homo sapiens	WD repeat domain 1
	WNT4	Homo sapiens	wingless-type MMTV integration site family, member 4
	WSB1	Homo sapiens	WD repeat and SOCS box-containing 1
	WTIP	Homo sapiens	Wilms tumor 1 interacting protein
	XPNPEP1	Homo sapiens	X-prolyl aminopeptidase (aminopeptidase P) 1, soluble
	XPNPEP3	Homo sapiens	X-prolyl aminopeptidase (aminopeptidase P) 3, putative
	XPO1	Homo sapiens	exportin 1 (CRM1 homolog, yeast)
	YAP1	Homo sapiens	Yes-associated protein 1, 65kDa
	YWHAB	Homo sapiens	tyrosine 3-monooxygenase/tryptophan 5-monooxygenase activation protein, beta polypeptide
	YWHAH	Homo sapiens	tyrosine 3-monooxygenase/tryptophan 5-monooxygenase activation protein, eta polypeptide
	YWHAZ	Homo sapiens	tyrosine 3-monooxygenase/tryptophan 5-monooxygenase activation protein, zeta polypeptide
	ZBED5	Homo sapiens	zinc finger, BED-type containing 5
	ZBTB25	Homo sapiens	zinc finger and BTB domain containing 25
	ZBTB33	Homo sapiens	zinc finger and BTB domain containing 33
	ZC3H12A	Homo sapiens	zinc finger CCCH-type containing 12A
	ZDHHC1	Homo sapiens	zinc finger, DHHC-type containing 1
	ZDHHC13	Homo sapiens	zinc finger, DHHC-type containing 13
	ZEB2	Homo sapiens	zinc finger E-box binding homeobox 2
	ZFHX3	Homo sapiens	zinc finger homeobox 3; hypothetical LOC100132068
	ZNF135	Homo sapiens	zinc finger protein 135
	ZNF207	Homo sapiens	zinc finger protein 207
	ZNF250	Homo sapiens	zinc finger protein 250
	ZNF263	Homo sapiens	zinc finger protein 263
	ZNF286A	Homo sapiens	zinc finger protein 286A
	ZNF313	Homo sapiens
	ZNF439	Homo sapiens	zinc finger protein 439
	ZNF462	Homo sapiens	zinc finger protein 462
	ZNF549	Homo sapiens	zinc finger protein 549
	ZNF550	Homo sapiens	zinc finger protein 550
	ZNF614	Homo sapiens	zinc finger protein 614
	ZNF827	Homo sapiens	zinc finger protein 827
	ZRANB2	Homo sapiens	zinc finger, RAN-binding domain containing 2
	ZSWIM4	Homo sapiens	zinc finger, SWIM-type containing 4
	ZSWIM6	Homo sapiens	zinc finger, SWIM-type containing 6
	ZYX	Homo sapiens	zyxin
